# Supplementary material for: The phylogeny of fossil whip spiders
Source: BMC Evol Biol. 2017 Apr 21;17:105. doi: 10.1186/s12862-017-0931-1 (PMC5399839; doi:10.1186/s12862-017-0931-1)
Supplement: Supplementary file 2 — File format:.vaxml (see [38]). Title: Tomographic reconstruction of Graeophonus anglicus Pocock, 1911. Description: A 3D mesh model of Graeophonus anglicus in the VAXML interchange format. (ZIP 45.3 mb) [file 12862_2017_931_MOESM1_ESM.zip]

Archive with 15 entries (14 files):
- Graeophonus_anglicus_In31234_stl/
- Graeophonus_anglicus_In31234_stl/9-L-2.stl
- Graeophonus_anglicus_In31234_stl/8-R-2.stl
- Graeophonus_anglicus_In31234_stl/7-L-1.stl
- Graeophonus_anglicus_In31234_stl/6-R-1.stl
- Graeophonus_anglicus_In31234_stl/5-L-Pedipalp.stl
- Graeophonus_anglicus_In31234_stl/4-R-Pedipalp.stl
- Graeophonus_anglicus_In31234_stl/3-L-Cheli.stl
- Graeophonus_anglicus_In31234_stl/2-R-Cheli.stl
- Graeophonus_anglicus_In31234_stl/13-L-4.stl
- Graeophonus_anglicus_In31234_stl/12-R-4.stl
- Graeophonus_anglicus_In31234_stl/11-L-3.stl
- Graeophonus_anglicus_In31234_stl/10-R-3.stl
- Graeophonus_anglicus_In31234_stl/1-Body.stl
- Graeophonus_anglicus_In31234.vaxml
