# Supplementary material for: The phylogeny of fossil whip spiders
Source: BMC Evol Biol. 2017 Apr 21;17:105. doi: 10.1186/s12862-017-0931-1 (PMC5399839; doi:10.1186/s12862-017-0931-1)
Supplement: Supplementary file 2 — File format:.vaxml (see [38]). Title: Tomographic reconstruction of Graeophonus anglicus Pocock, 1911. Description: A 3D mesh model of Graeophonus anglicus in the VAXML interchange format. (ZIP 45.3 mb) [file 12862_2017_931_MOESM1_ESM.zip › Graeophonus_anglicus_In31234.vaxml]

<?xml version='1.0' encoding="ISO-8859-1" ?>
<vaxml>
<header>
<version>2</version>
<title>Graeophonus anglicus</title>
<scale>13.98</scale>
<reference>Garwood et al. 2017. The phylogeny of fossil whip spiders</reference>
<author>Pocock, 1911</author>
<provenance>Coseley, UK</provenance>
<specimen>In31234</specimen>
<specimen>Natural History Museum, London</specimen>
<classification><rank>Genus</rank><name>Graeophonus</name></classification>
<classification><rank>Species</rank><name>anglicus</name></classification>
</header>
<groups>
<group>
<name>Chelicerae</name>
<key>C</key>
<visible>1</visible>
<position>1</position>
</group>
<group>
<name>Pedipalps</name>
<key>P</key>
<visible>1</visible>
<position>4</position>
</group>
<group>
<name>1</name>
<key>1</key>
<visible>1</visible>
<position>7</position>
</group>
<group>
<name>2</name>
<key>2</key>
<visible>1</visible>
<position>10</position>
</group>
<group>
<name>3</name>
<key>3</key>
<visible>1</visible>
<position>13</position>
</group>
<group>
<name>4</name>
<key>4</key>
<visible>1</visible>
<position>16</position>
</group>
</groups>
<objects>
<object>
<name>Body</name>
<key>B</key>
<visible>1</visible>
<position>0</position>
<file>Graeophonus_anglicus_In31234_stl/1-Body.stl</file>
<material>
<colour><red>255</red><green>255</green><blue>255</blue></colour>
</material>
</object>
<object>
<name>R-Cheli</name>
<visible>1</visible>
<ingroup>Chelicerae</ingroup>
<position>2</position>
<file>Graeophonus_anglicus_In31234_stl/2-R-Cheli.stl</file>
<material>
<colour><red>40</red><green>40</green><blue>255</blue></colour>
</material>
</object>
<object>
<name>L-Cheli</name>
<visible>1</visible>
<ingroup>Chelicerae</ingroup>
<position>3</position>
<file>Graeophonus_anglicus_In31234_stl/3-L-Cheli.stl</file>
<material>
<colour><red>40</red><green>40</green><blue>255</blue></colour>
</material>
</object>
<object>
<name>R-Pedipalp</name>
<visible>1</visible>
<ingroup>Pedipalps</ingroup>
<position>5</position>
<file>Graeophonus_anglicus_In31234_stl/4-R-Pedipalp.stl</file>
<material>
<colour><red>80</red><green>80</green><blue>255</blue></colour>
</material>
</object>
<object>
<name>L-Pedipalp</name>
<visible>1</visible>
<ingroup>Pedipalps</ingroup>
<position>6</position>
<file>Graeophonus_anglicus_In31234_stl/5-L-Pedipalp.stl</file>
<material>
<colour><red>80</red><green>80</green><blue>255</blue></colour>
</material>
</object>
<object>
<name>R-1</name>
<visible>1</visible>
<ingroup>1</ingroup>
<position>8</position>
<file>Graeophonus_anglicus_In31234_stl/6-R-1.stl</file>
<material>
<colour><red>125</red><green>125</green><blue>255</blue></colour>
</material>
</object>
<object>
<name>L-1</name>
<visible>1</visible>
<ingroup>1</ingroup>
<position>9</position>
<file>Graeophonus_anglicus_In31234_stl/7-L-1.stl</file>
<material>
<colour><red>125</red><green>125</green><blue>255</blue></colour>
</material>
</object>
<object>
<name>R-2</name>
<visible>1</visible>
<ingroup>2</ingroup>
<position>11</position>
<file>Graeophonus_anglicus_In31234_stl/8-R-2.stl</file>
<material>
<colour><red>155</red><green>155</green><blue>255</blue></colour>
</material>
</object>
<object>
<name>L-2</name>
<visible>1</visible>
<ingroup>2</ingroup>
<position>12</position>
<file>Graeophonus_anglicus_In31234_stl/9-L-2.stl</file>
<material>
<colour><red>155</red><green>155</green><blue>255</blue></colour>
</material>
</object>
<object>
<name>R-3</name>
<visible>1</visible>
<ingroup>3</ingroup>
<position>14</position>
<file>Graeophonus_anglicus_In31234_stl/10-R-3.stl</file>
<material>
<colour><red>180</red><green>180</green><blue>255</blue></colour>
</material>
</object>
<object>
<name>L-3</name>
<visible>1</visible>
<ingroup>3</ingroup>
<position>15</position>
<file>Graeophonus_anglicus_In31234_stl/11-L-3.stl</file>
<material>
<colour><red>180</red><green>180</green><blue>255</blue></colour>
</material>
</object>
<object>
<name>R-4</name>
<visible>1</visible>
<ingroup>4</ingroup>
<position>17</position>
<file>Graeophonus_anglicus_In31234_stl/12-R-4.stl</file>
<material>
<colour><red>215</red><green>215</green><blue>255</blue></colour>
</material>
</object>
<object>
<name>L-4</name>
<visible>1</visible>
<ingroup>4</ingroup>
<position>18</position>
<file>Graeophonus_anglicus_In31234_stl/13-L-4.stl</file>
<material>
<colour><red>215</red><green>215</green><blue>255</blue></colour>
</material>
</object>
</objects>
</vaxml>
