# Supplementary material for: The phylogeny of fossil whip spiders
Source: BMC Evol Biol. 2017 Apr 21;17:105. doi: 10.1186/s12862-017-0931-1 (PMC5399839; doi:10.1186/s12862-017-0931-1)
Supplement: Supplementary file 4 — File format:.tnt (see [45]). Title: Cladistic matrix. Description: Cladistic matrix used in the current analysis, in a TNT ready format. (TNT 44 kb) [file 12862_2017_931_MOESM3_ESM.tnt]

nstates nogaps;
xread
229
90
Emeraldella_[Xenopod]		0	0	0	0	?	-	0	?	?	1	-	0	0	0	-	0	1	?	?	?	0	0	?	?	?	?	?	0	0	-	1	0	0	0	0	0	-	-	-	-	-	-	-	-	-	?	?	?
Alalcomenaeus_[Megacheira]		0	0	0	0	?	-	0	?	?	0	-	0	0	0	0	0	1	?	?	?	0	0	?	?	?	?	?	0	0	-	1	0	?	0	0	0	-	-	-	-	0	0	-	-	0	?	?	?
Leanchoilia_[Megacheira]		0	0	?	0	?	-	0	?	?	?	-	0	0	0	0	0	?	?	?	?	0	0	?	?	?	?	?	0	0	-	1	0	?	0	0	0	-	-	-	-	0	0	-	-	0	?	?	?
Achelia_[Pycnogonida]		0	0	0	0	0	-	0	0	-	0	-	0	0	0	-	1	[01]	0	0	-	0	1	0	0	0	?	?	-	-	-	0	0	0	0	1	0	0	-	-	2	0	0	-	1	0	0	0	0
Callipallene_[Pycnogonida]		0	0	0	0	0	-	0	0	-	0	-	0	0	0	-	1	[01]	0	0	-	0	1	0	0	0	?	?	-	-	-	0	0	0	0	1	0	0	-	-	2	0	0	-	1	0	0	0	0
Endeis_[Pycnogonida]		0	0	0	0	0	-	0	0	-	0	-	0	0	0	-	1	[01]	0	0	-	0	1	0	0	0	?	?	-	-	-	0	0	0	0	1	0	-	-	-	2	0	0	-	1	0	0	0	0
Colossendeis_[Pycnogonida]		0	0	0	0	0	-	0	0	-	0	-	0	0	0	-	1	[01]	0	0	-	0	1	0	0	0	?	?	-	-	-	0	0	0	0	1	0	-	-	-	2	0	0	-	1	0	0	0	0
Haliestes_[Pycnogonida]		0	0	0	0	0	-	0	0	-	0	-	0	0	0	-	1	[01]	0	0	-	0	?	0	?	0	?	?	0	0	-	0	0	0	0	0	0	0	-	-	2	0	0	-	1	?	?	0	?
Palaeoisopus_[Pycnogonida]		0	0	0	0	?	-	0	0	-	0	-	0	0	0	-	1	[01]	0	0	-	0	?	?	?	?	?	?	0	0	-	1	0	?	0	0	0	0	-	-	2	0	0	-	1	?	?	?	?
Limulus_[Xiphosura]		1	1	1	1	0	-	0	3	-	1	0	1	0	0	0	0	1	0	0	-	0	0	0	0	0	0	-	0	0	-	1	0	0	0	1	0	1	-	-	2	0	0	-	0	0	0	0	0
Carcinoscorpius_[Xiphosura]		1	1	1	1	0	-	0	3	-	1	0	1	0	0	0	0	1	0	0	-	0	0	0	0	0	0	-	0	0	-	1	0	0	0	1	0	1	-	-	2	0	0	-	0	0	0	0	0
Dibasterium_[Xiphosura]		1	0	0	0	?	?	0	3	-	0	0	0	0	0	-	0	1	?	?	?	0	0	?	?	?	?	?	0	0	-	1	0	0	0	0	0	-	-	-	-	0	0	-	0	?	?	?	?
Offacolus_[Xiphosura]		1	0	0	0	?	?	0	3	-	0	0	1	1	0	-	0	?	?	?	?	0	0	?	?	?	?	?	0	0	-	1	0	0	0	0	0	-	-	-	-	0	0	-	0	?	?	?	?
Weinbergina_[Xiphosura]		1	1	0	1	?	?	0	3	-	1	0	0	0	0	0	0	?	?	?	?	0	0	?	?	?	?	?	0	0	-	1	0	0	0	1	0	?	-	-	2	0	0	?	?	?	?	?	?
Atypoides_[Araneae]		1	0	0	0	0	-	0	0	0	0	0	0	0	0	0	0	0	1	0	0	0	1	1	0	0	1	?	0	0	-	0	-	-	-	2	0	-	-	-	1	1	0	0	1	1	1	1	0
Liphistius_[Araneae]		1	0	0	0	0	-	0	0	0	0	0	0	0	0	0	0	0	1	0	0	0	1	1	0	0	1	1	0	0	-	0	-	-	-	2	0	-	-	-	1	1	0	1	1	1	1	1	0
Aphonopelma_[Araneae]		1	0	0	0	0	-	0	0	0	0	0	0	0	0	0	0	0	1	0	0	0	1	1	0	0	1	0	0	0	-	0	-	-	-	2	0	-	-	-	1	1	0	0	1	1	1	1	0
Nesticus_[Araneae]		1	0	0	0	0	-	0	0	0	0	0	0	0	0	0	0	0	1	0	0	0	1	1	0	0	1	?	0	0	-	0	-	-	-	2	0	-	-	-	1	1	0	2	1	1	1	1	0
Tetragnathidae_[Araneae]		1	0	0	0	0	-	0	0	0	0	0	0	0	0	0	0	0	1	0	0	0	1	1	0	0	1	?	0	0	-	0	-	-	-	2	0	-	-	-	1	1	0	2	1	1	1	1	0
Corinnidae_[Araneae]		1	0	0	0	0	-	0	0	0	0	0	0	0	0	0	0	0	1	0	0	0	1	1	0	0	1	?	0	0	-	0	-	-	-	2	0	-	-	-	1	1	0	2	1	1	1	1	0
Pholcidae_[Araneae]		1	0	0	0	0	-	0	0	0	0	0	0	0	0	0	0	0	1	0	0	0	1	1	0	0	1	?	0	0	-	0	-	-	-	2	0	-	-	-	1	1	0	2	1	1	1	1	0
Lyssomanes_[Araneae]		1	0	0	0	0	-	0	0	0	0	0	0	0	0	0	0	0	1	0	0	0	1	1	0	0	1	?	0	0	-	0	-	-	-	2	0	-	-	-	1	1	0	2	1	1	1	1	0
Parastylonurus_[Eurypterida]		1	0	0	0	?	?	0	3	0	1	0	0	0	0	0	0	?	0	0	?	0	?	?	?	?	?	?	1	0	1	1	0	0	0	1	0	1	-	-	1	0	0	-	0	0	?	?	?
Mixopterus_[Eurypterida]		1	0	0	0	?	?	0	3	0	1	0	0	0	0	0	0	?	0	0	?	0	?	?	?	?	?	?	1	0	1	1	0	0	0	1	0	1	-	-	1	0	0	-	0	0	?	?	?
Eurypterus_[Eurypterida]		1	0	0	0	?	?	0	3	0	1	0	0	0	0	0	0	?	0	0	?	0	?	?	?	?	?	?	1	0	1	1	0	0	0	1	0	1	-	-	1	0	0	-	0	0	?	?	?
Chasmataspis_[Chasmataspidida]		1	0	0	1	?	?	0	3	?	?	0	1	0	0	0	0	?	?	?	?	?	?	?	?	?	?	?	1	0	2	1	0	0	0	?	?	?	-	-	?	?	?	?	?	?	?	?	?
Octoberaspis_[Chasmataspidida]		1	1	0	0	?	?	0	?	?	?	0	1	0	0	0	0	?	?	?	?	?	?	?	?	?	?	?	1	0	2	1	0	0	0	?	?	?	-	-	?	?	?	?	?	?	?	?	?
Waeringoscorpio_[Scorpiones]		1	0	0	0	?	?	0	1	0	?	0	0	0	0	0	0	?	?	?	?	0	?	?	?	?	?	?	1	0	1	1	0	1	0	?	?	?	-	-	?	?	?	?	?	?	?	?	?
Pulmonoscorpius_[Scorpiones]		1	0	0	0	?	?	0	1	0	0	0	0	0	0	0	0	?	?	?	?	1	1	?	?	?	?	?	1	0	1	1	0	1	0	1	0	0	-	-	2	0	0	3	1	0	?	?	?
Palaeoscorpius_[Scorpiones]		1	0	0	0	?	?	0	1	0	?	?	0	0	0	0	0	?	?	?	?	0	?	?	?	?	?	?	1	0	1	?	?	1	?	1	0	0	-	-	2	?	?	3	1	?	?	?	?
Compsoscorpius_[Scorpiones]		1	0	0	0	?	?	0	1	0	0	1	0	0	0	0	0	0	?	?	?	1	1	?	?	?	?	?	1	0	1	1	0	1	0	1	0	0	-	-	2	0	0	3	1	?	?	?	?
Proscorpius_[Scorpiones]		1	0	0	0	?	?	0	1	0	?	0	0	0	0	0	0	?	?	?	?	0	?	?	?	?	?	?	1	0	1	1	0	1	0	1	0	0	-	-	2	0	0	3	1	?	?	?	?
Pandinus_[Scorpiones]		1	0	0	0	0	-	0	1	0	0	1	0	0	0	0	0	0	0	0	-	1	1	0	0	1	0	-	1	0	1	1	0	1	0	1	0	0	-	-	2	0	0	3	1	0	0	0	0
Belisarius_[Scorpiones]		1	0	0	0	0	-	0	1	0	0	1	0	0	0	0	0	0	0	0	-	1	1	0	0	1	0	-	1	0	1	1	0	1	0	1	0	0	-	-	2	0	0	3	1	0	0	0	0
Androctonus_[Scorpiones]		1	0	0	0	0	-	0	1	0	0	1	0	0	0	0	0	0	0	0	-	1	1	0	0	1	0	-	1	0	1	1	0	1	0	1	0	0	-	-	2	0	0	3	1	0	0	0	0
Pseudocellus_[Ricinulei]		1	0	0	0	0	-	1	2	0	0	0	0	0	0	-	0	0	1	0	0	0	1	0	1	0	0	-	1	0	0	0	-	-	-	2	0	-	-	-	1	[01]	0	2	0	0	0	0	0
Ricinoides_[Ricinulei]		1	0	0	0	0	-	1	2	0	0	0	0	0	0	-	0	0	1	0	0	0	1	0	1	0	0	-	1	0	0	0	-	-	-	2	0	-	-	-	1	[01]	0	2	0	0	0	0	0
Idmonarachne_[Idmonarachne]		1	0	0	0	0	-	0	0	0	0	0	0	?	0	0	0	?	?	?	0	0	?	?	?	?	?	0	0	0	?	0	-	-	-	2	0	-	-	-	1	1	0	1	1	?	?	?	0
Palaeocharinus_[Trigonotarbida]		1	0	0	0	?	?	0	3	0	1	0	0	1	0	0	0	0	1	1	0	0	1	0	1	0	1	0	0	0	0	0	-	-	-	2	0	-	-	-	1	1	0	0	0	0	0	0	0
Anthracomartus_[Trigonotarbida]		1	0	0	0	?	?	0	3	0	0	0	0	1	0	0	0	?	?	?	?	0	?	?	?	?	?	?	0	0	0	0	-	-	-	2	0	-	-	-	1	1	0	0	0	?	?	?	?
Eophrynus_[Trigonotarbida]		1	0	0	0	?	?	0	3	0	?	0	0	1	0	-	0	?	?	?	?	0	?	?	?	?	?	?	0	0	0	0	-	-	-	2	0	-	-	-	1	1	0	0	0	?	?	?	?
Plesiosiro_[Haptopoda]		1	1	0	0	?	?	0	2	1	?	0	0	1	0	0	0	?	?	0	?	0	?	?	?	?	?	?	0	0	0	0	-	-	-	2	0	-	-	-	1	1	0	0	0	?	?	?	?
Trithyreus_[Schizomida]		0	0	0	0	0	-	0	2	1	0	-	0	1	0	-	0	0	1	0	1	0	1	0	0	0	1	?	1	0	0	1	1	0	1	2	1	-	-	-	1	1	0	0	1	0	1	0	0
Stenochrus_[Schizomida]		0	0	0	0	0	-	0	2	1	0	-	0	1	0	-	0	0	1	0	1	0	1	0	0	0	1	1	1	0	0	1	1	0	1	2	1	-	-	-	1	1	0	0	1	0	1	0	0
Mastigoproctus_[Thelyphonida]		1	0	0	0	0	-	0	2	1	?	0	0	0	0	1	0	0	1	0	1	0	1	0	0	0	1	1	1	0	0	1	1	0	0	2	1	-	-	-	1	1	0	0	1	0	1	0	0
Paraphrynus_[Amblypygi]		1	0	0	0	0	-	0	0	1	0	0	0	0	0	0	0	0	1	0	1	0	1	0	0	0	1	1	1	0	0	0	-	-	-	2	0	-	1	1	1	1	0	0	1	0	1	0	0
Charon_[Amblypygi]		1	0	0	0	0	-	0	0	1	0	0	0	0	0	0	0	0	1	0	1	0	1	0	0	0	1	1	1	0	0	0	-	-	-	2	0	-	0	1	1	1	0	0	1	0	1	0	0
Musicodamon_[Amblypygi]		1	0	0	0	0	-	0	0	1	0	0	0	0	0	0	0	0	1	0	1	0	1	0	0	0	1	1	1	0	0	0	-	-	-	2	0	-	1	1	1	1	0	0	1	0	1	0	0
Charinus_[Amblypygi]		1	0	0	0	0	-	0	0	1	0	0	0	0	0	0	0	0	1	0	1	0	1	0	0	0	1	1	1	0	0	0	-	-	-	2	0	-	0	1	1	1	0	0	1	0	1	0	0
Paracharon_[Amblypygi]		1	0	0	0	0	-	0	0	1	0	0	0	0	1	0	0	0	1	0	1	0	1	0	0	0	1	1	1	0	0	0	-	-	-	2	0	-	0	0	1	1	0	0	1	0	1	0	0
Stygophrynus_[Amblypygi]		1	0	0	0	0	-	0	0	1	0	0	0	0	0	0	0	0	1	0	1	0	1	0	0	0	1	1	1	0	0	0	-	-	-	2	0	-	0	1	1	1	0	0	1	0	1	0	0
Graeophonus_[Amblypygi]		1	0	0	0	?	?	0	0	1	0	0	0	0	1	0	0	?	?	?	?	0	?	?	?	?	?	?	1	0	0	0	-	-	-	2	?	-	0	0	1	1	0	0	1	?	?	?	?
Paracharonopsis_[Amblypygi]		1	0	0	0	?	?	0	0	1	0	0	0	0	1	0	0	?	?	?	?	0	?	?	?	?	?	?	1	0	0	0	-	-	-	2	0	-	?	?	1	1	0	0	1	0	?	?	?
Kronocharon_[Amblypygi]		1	0	0	0	?	?	0	0	1	0	0	0	0	0	0	0	?	1	?	?	0	?	?	?	?	?	?	1	0	0	0	-	-	-	2	0	-	?	?	1	1	0	0	1	0	?	?	?
Eukoenenia_B_[Palpigradi]		0	0	0	0	0	-	0	0	1	0	-	0	0	0	-	0	0	0	0	-	0	1	0	0	0	1	0	1	0	0	1	1	0	0	1	1	1	-	-	2	0	0	-	1	0	0	0	0
Eukoenenia_A_[Palpigradi]		0	0	0	0	0	-	0	0	1	0	-	0	0	0	-	0	0	0	0	-	0	1	0	0	0	1	0	1	0	0	1	1	0	0	1	1	1	-	-	2	0	0	-	1	0	0	0	0
Uraraneida_[Uraraneida]		1	0	0	0	?	?	0	0	0	?	0	0	?	0	0	0	?	?	0	?	0	?	?	?	?	?	?	0	0	-	1	1	0	0	2	0	-	-	-	1	1	0	?	1	1	?	1	?
Eophalangium_[Opiliones]		1	0	0	0	?	?	0	0	?	1	1	0	0	0	0	0	?	?	?	?	?	0	?	?	?	?	?	0	1	-	0	-	-	-	1	0	1	-	-	2	0	0	-	0	0	?	0	0
Hastocularis_[Opiliones]		1	0	0	0	1	1	0	0	?	0	0	0	0	0	0	0	0	?	?	?	0	0	?	?	?	?	?	0	1	-	0	-	-	-	1	0	1	-	-	2	0	0	-	0	?	?	?	?
Siro_[Opiliones]		1	0	0	0	1	1	0	1	0	0	0	0	0	0	-	0	0	0	0	-	1	0	0	0	1	0	-	0	1	-	0	-	-	-	1	0	1	-	-	2	0	0	-	1	0	0	0	0
Stylocellus_[Opiliones]		1	0	0	0	1	1	0	1	0	0	0	0	0	0	0	0	0	0	0	-	1	0	0	0	1	0	-	0	1	-	0	-	-	-	1	0	1	-	-	2	0	0	-	1	0	0	0	0
Sabacon_[Opiliones]		1	0	0	0	1	0	0	0	0	0	1	0	0	0	-	0	0	0	0	-	1	0	0	0	1	1	0	0	1	-	0	-	-	-	1	0	1	-	-	2	0	1	-	1	0	0	0	0
Nemastoma_[Opiliones]		1	0	0	0	1	0	0	0	0	0	0	0	0	0	-	0	0	0	0	-	1	0	0	0	1	1	0	0	1	-	0	-	-	-	1	0	1	-	-	2	0	1	-	1	0	0	0	0
Odiellus_[Opiliones]		1	0	0	0	1	0	0	0	0	0	1	0	0	0	-	0	0	0	0	-	1	0	0	0	1	1	0	0	1	-	0	-	-	-	1	0	1	-	-	2	0	0	-	1	0	0	0	0
Leiobunum_[Opiliones]		1	0	0	0	1	0	0	0	0	0	1	0	0	0	-	0	0	0	0	-	1	0	0	0	1	1	0	0	1	-	0	-	-	-	1	0	1	-	-	2	0	0	-	1	0	0	0	0
Caddo_[Opiliones]		1	0	0	0	1	0	0	0	0	0	1	0	0	0	-	0	0	0	0	-	1	0	0	0	1	1	0	0	1	-	0	-	-	-	1	0	1	-	-	2	0	0	-	1	0	0	0	0
Pachyloides_[Opiliones]		1	0	0	0	1	0	0	0	0	0	0	0	0	0	-	0	0	0	0	-	1	0	0	0	1	1	0	0	1	-	0	-	-	-	1	0	1	-	-	2	0	0	-	1	0	0	0	0
Zuma_[Opiliones]		1	0	0	0	1	0	0	0	0	0	0	0	0	0	-	0	0	0	0	-	1	0	0	0	1	1	0	0	1	-	0	-	-	-	1	0	1	-	-	2	0	0	-	1	0	0	0	0
Chthonius_[Pesudoscorpiones]		1	0	0	0	0	-	0	3	-	0	0	0	0	0	-	0	0	0	1	-	0	1	0	0	0	0	-	0	0	-	0	-	-	-	2	0	-	-	-	0	0	0	0	1	0	0	0	1
Pseudogarypus_[Pesudoscorpiones]		1	0	0	0	0	-	0	3	-	0	0	0	1	0	-	0	0	0	1	-	0	1	0	0	0	0	-	0	0	-	0	-	-	-	2	0	-	-	-	0	0	0	0	1	0	0	0	1
Neobisium_[Pesudoscorpiones]		1	0	0	0	0	-	0	3	-	0	0	0	0	0	-	0	0	0	1	-	0	1	0	0	0	0	-	0	0	-	0	-	-	-	2	0	-	-	-	0	0	0	0	1	0	0	0	1
Anagarypus_[Pesudoscorpiones]		1	0	0	0	0	-	0	3	-	0	0	0	0	0	-	0	0	0	1	-	0	1	0	0	0	0	-	0	0	-	0	-	-	-	2	0	-	-	-	0	0	0	0	1	0	0	0	1
Americhernes_[Pesudoscorpiones]		1	0	0	0	0	-	0	3	-	0	0	0	0	0	-	0	0	0	1	-	0	1	0	0	0	0	-	0	0	-	0	-	-	-	2	0	-	-	-	0	0	0	0	1	0	0	0	1
Allothyrus_[Parasitiformes_Holothyrida]		1	0	0	0	0	-	0	0	0	0	0	0	0	0	-	0	0	0	1	-	0	1	0	0	0	0	-	0	1	-	0	-	-	-	1	0	0	-	-	0	0	0	-	-	0	0	0	0
Opilioacarus_[Parasitiformes_Opilioacarida]		1	0	0	0	0	-	0	0	0	0	0	0	0	0	-	0	0	1	1	0	0	0	0	0	0	0	-	0	0	-	0	-	-	-	1	0	0	-	-	0	0	0	-	-	0	0	0	0
Amblyomma_[Parasitiformes_Ixodida]		1	0	0	0	0	-	0	0	0	0	0	0	0	0	-	0	0	0	1	-	0	1	0	0	0	0	-	0	1	-	0	-	-	-	1	0	0	-	-	0	0	0	-	-	0	0	0	0
Chanbria_[Solifugae]		0	0	0	0	0	-	0	3	-	0	-	0	0	0	0	0	0	0	1	-	0	1	0	0	0	0	-	0	0	-	0	-	-	-	2	0	-	-	-	0	0	0	0	1	0	0	0	0
Gluvia_[Solifugae]		0	0	0	0	0	-	0	3	-	0	-	0	0	0	0	0	0	0	1	-	0	1	0	0	0	0	-	0	0	-	0	-	-	-	2	0	-	-	-	0	0	0	0	1	0	0	0	0
Eusimonia_[Solifugae]		0	0	0	0	0	-	0	3	-	0	-	0	0	0	0	0	0	0	1	-	0	1	0	0	0	0	-	0	0	-	0	-	-	-	2	0	-	-	-	0	0	0	0	1	0	0	0	0
Eremobates_[Solifugae]		0	0	0	0	0	-	0	3	-	0	-	0	0	0	0	0	0	0	1	-	0	1	0	0	0	0	-	0	0	-	0	-	-	-	2	0	-	-	-	0	0	0	0	1	0	0	0	0
Alicorhagidia_[Acariformes_Endeostigmata]		0	0	0	0	0	-	0	3	-	0	-	0	0	0	-	0	0	0	1	-	0	0	0	0	0	0	-	0	1	-	0	-	-	-	2	0	-	-	-	0	0	0	-	-	0	0	0	0
Palaeacarus_[Acariformes_Oribatida]		0	0	0	0	0	-	0	3	-	0	-	0	0	0	0	0	0	0	1	-	0	0	0	0	0	0	-	0	1	-	0	-	-	-	2	0	-	-	-	0	0	0	-	-	0	0	0	0
Microcaeculus_[Acariformes_Anystina]		0	0	0	0	0	-	0	3	-	0	-	0	0	0	0	0	0	0	1	-	0	1	0	0	0	0	-	0	1	-	0	-	-	-	2	0	-	-	-	0	2	0	-	-	0	0	0	0
Limnesia_[Acariformes_Hydrachnida]		0	0	0	0	0	-	0	3	-	0	-	0	0	0	0	0	0	0	1	-	0	1	0	0	0	0	-	0	1	-	0	-	-	-	2	0	-	-	-	0	2	0	-	-	0	0	0	0
Leptus_[Acariformes_Parasitengona]		0	0	0	0	0	-	0	3	-	0	-	0	0	0	-	0	0	0	1	-	0	1	0	0	0	0	-	0	1	-	0	-	-	-	2	0	-	-	-	0	2	0	-	-	0	0	0	0
Sancassania_[Acariformes_Astigmata]		0	0	0	0	0	-	0	3	-	0	-	0	0	0	-	0	0	0	1	-	0	0	0	0	0	0	-	0	1	-	0	-	-	-	2	0	-	-	-	0	0	0	-	-	0	0	0	0
Anystis_[Acariformes_Anystina]		0	0	0	0	0	-	0	3	-	0	-	0	0	0	0	0	0	0	1	-	0	1	0	0	0	0	-	0	1	-	0	-	-	-	2	0	-	-	-	0	2	0	-	-	0	0	0	0
Labidostomma_[Acariformes_Labidostommatides]		0	0	0	0	0	-	0	3	-	0	-	0	0	0	0	0	0	0	1	-	0	1	0	0	0	0	-	0	1	-	0	-	-	-	2	0	-	-	-	0	0	0	-	-	0	0	0	0
Eupodes_[Acariformes_Eupodina]		0	0	0	0	0	-	0	3	-	0	-	0	0	0	-	0	0	0	1	-	0	1	0	0	0	0	-	0	1	-	0	-	-	-	2	0	-	-	-	0	0	0	-	-	0	0	0	0
Tetranychus_[Acariformes_Eleutherengonides]		0	0	0	0	0	-	0	3	-	0	-	0	0	0	-	0	0	0	1	-	0	1	0	0	0	0	-	0	1	-	0	-	-	-	2	0	-	-	-	0	2	0	-	-	0	0	0	0
;
ccode [-.;
proc/;
[truncated: 181 more columns]
